# Supplementary material for: Targeting the ANGPTL4/NRP1/ABL1/RAD51 axis reverses cisplatin resistance by impairing DNA damage repair in head and neck cancer
Source: Proc Natl Acad Sci U S A. 2026 Mar 26;123(13):e2510265123. doi: 10.1073/pnas.2510265123 (PMC13038062; doi:10.1073/pnas.2510265123)
Supplement: Supplementary file 2 — Dataset S01 (XLSX) [file pnas.2510265123.sd01.xlsx]

## Sheet: Figure 1B
Patient	IC50 Cisplatin	ANGPTL4 (tpm)
T2	0.5	2.051
T5	4.7	31.8
T1	7.9	16.88
T3	6.6	6.185
T6	7.8	14.52
T8	6.9	3.644

## Sheet: Figure 1D
Raw Luminescence Units	Cisplatin (μg/mL)	CAL27					CAL27 A4 KO
	0	4899	5021	5261	5176		4970	3648	4430	4201
	3	5040	5565	5671	4886		4752	4492	4968	4312
	6	5755	6053	5188	6079		5042	5377	4643	5591
	9	4361	4445	4650	5235		4201	4245	3588	4819
	12	3791	4099	3866	3801		3740	3589	3861	3942
	15	3801	3131	3347	3234		2796	2551	3130	2600
Percentages	Cisplatin (μg/mL)	CAL27					CAL27 A4 KO
	0	66.5533	70.0113	76.8141	74.4048		68.5658	31.0941	53.2596	46.7687
	3	70.5499	85.4308	88.4354	66.1848		62.3866	55.017	68.5091	49.915
	6	90.8163	99.263	74.7449	100		70.6066	80.102	59.297	86.1678
	9	51.3038	53.6848	59.4955	76.0771		46.7687	48.0159	29.3934	64.2857
	12	35.1474	43.8775	37.2732	35.4308		33.7018	29.4218	37.1315	39.4274
	15	35.4308	16.4399	22.5624	19.3594		6.94444	0	16.4116	1.38889

## Sheet: Figure 1F
Raw Luminescence Units	Cisplatin (μg/mL)	HN4					HN4 A4
	0	12963	11433	10573	13067		12318	12428	12593	12893
	3	8442	12089	8490	12756		12451	12712	12723	12436
	6	8227	9694	8857	9858		11087	12141	13273	14354
	9	7993	8358	7828	8203		8326	10328	8633	10610
	12	7055	6789	6958	8179		9788	9623	9689	9989
	15	6551	6491	7083	6074		6606	8153	7790	6452
Percentages	Cisplatin (μg/mL)	HN4					HN4 A4
	0	99.4714	77.6143	65.3286	100.957		90.2571	91.8286	94.1857	98.4714
	3	34.8857	86.9857	35.5714	96.5143		92.1571	95.8857	96.0429	91.9429
	6	31.8143	52.7714	40.8143	55.1143		72.6714	87.7286	103.9	119.343
	9	28.4714	33.6857	26.1143	31.4714		33.2286	61.8286	37.6143	65.8571
	12	15.0714	11.2714	13.6857	31.1286		54.1143	51.7571	52.7	56.9857
	15	7.87143	7.01429	15.4714	1.05714		8.65714	30.7571	25.5714	6.45714

## Sheet: Figure 1G
Raw Absorbance Units	Cisplatin (μg/mL)	CAL27				CAL27 A4 KO
	0	0.745	0.603	0.612		1.248	1.115	0.875
	3	0.477	0.465	0.482		0.522	0.513	0.501
	6	0.362	0.303	0.36		0.292	0.264	0.274
	9	0.139	0.297	0.198		0.22	0.204	0.159
	12	0.057	0.06	0.085		0.137	0.083	0.164
	15	0.043	0.037	0.05		0.104	0.089	0.085
Percentages	Cisplatin (μg/mL)
	0	115.027	91.7486	93.224		117.095	103.615	79.2905
	3	71.0929	69.1257	71.9126		43.5135	42.6013	41.3851
	6	52.2404	42.5683	51.9126		20.2027	17.3649	18.3784
	9	15.6831	41.5847	25.3552		12.9054	11.2838	6.72297
	12	2.24044	2.73224	6.8306		4.49324	-0.97973	7.22973
	15	-0.05464	-1.03825	1.0929		1.14865	-0.37162	-0.77703

## Sheet: Figure 1H
Raw Absorbance Units	Cisplatin (μg/mL)	HN13				HN13 A4 KO
	0	0.531	0.498	0.601		0.211	0.301	0.244
	3	0.473	0.425	0.625		0.17	0.202	0.153
	6	0.342	0.391	0.627		0.102	0.176	0.16
	9	0.356	0.295	0.333		0.121	0.195	0.081
	12	0.167	0.093	0.042		0.07	0.104	0.065
	15	0.01	0.004	0.017		0.074	0.09	0.087
Percentages	Cisplatin (μg/mL)
	0	97.686	91.4947	110.819		76.2089	128.433	95.3578
	3	86.8042	77.7986	115.322		52.4178	70.9865	42.5532
	6	62.2264	71.4196	115.697		12.9594	55.8994	46.6151
	9	64.853	53.4084	60.5378		23.9845	66.9246	0.773694
	12	29.3934	15.5097	5.94121		-5.60928	14.1199	-8.51064
	15	-0.06254	-1.18824	1.25078		-3.2882	5.99613	4.25532

## Sheet: Figure 1I
Raw Absorbance Units	Cisplatin (μg/mL)	HN4				HN4 A4 OE
	0	1.812	1.117	1.78		0.823	0.909	0.766
	3	0.595	0.598	0.821		0.589	0.747	0.612
	6	0.215	0.255	0.155		0.513	0.606	0.504
	9	0.175	0.148	0.125		0.326	0.182	0.312
	12	0.102	0.124	0.077		0.257	0.18	0.226
	15	0.059	0.051	0.064		0.207	0.168	0.183
Percentages	Cisplatin (μg/mL)
	0	116.031	70.0551	113.914		98.5052	111.804	89.6907
	3	35.5237	35.7222	50.4741		62.3196	86.7526	65.8763
	6	10.3859	13.032	6.41676		50.567	64.9484	49.1753
	9	7.7398	5.95369	4.43219		21.6495	-0.61856	19.4845
	12	2.9107	4.36604	1.25689		10.9794	-0.92784	6.18557
	15	0.066152	-0.46307	0.396913		3.24742	-2.78351	-0.46392

## Sheet: Figure 1J
Raw Absorbance Units	Cisplatin (μg/mL)	NOKSI
	0	0.53	0.391	0.471
	3	0.289	0.264	0.204
	6	0.201	0.208	0.155
	9	0.17	0.099	0.109
	12	0.124	0.063	0.069
	15	0.128	0.088	0.068
Percentages	Cisplatin (μg/mL)
	0	117.43	80.7218	101.849
	3	53.7852	47.1831	31.338
	6	30.5458	32.3944	18.3979
	9	22.3591	3.60915	6.25
	12	10.2113	-5.89789	-4.31338
	15	11.2676	0.704225	-4.57746

## Sheet: Figure 1M
Time (Days)	CAL27 Vehicle						CAL27 Cisplatin						CAL27 A4 KO Vehicle						CAL27 A4 KO Cisplatin
0	36.64	79.17	43.11	34.71	94.95		116.47	54.27	81.13	69.5	64.01		434.1	181.12	292.52	153.29	471.62		360.36	295.29	225.15	312.51	124.02
1	54.77	30.12	30.18	46.48	56.18		119.74	85.94	90.66	48.99	68.69		413.84	179.24	314.48	152.6	431.82		416.48	254.68	246.21	124.95	266.15
3	52.19	64.78	37.47	35.48	53.24		154.46	90.66	99.08	80.49	92.11		433.86	227.11	319.1	147.7	469.15		377.84	255.95	200.4	369.25	182.65
5	78.3	108.54	112.38	32.24	50.56		237.28	78.3	96.05	122.66	122.66		428.04	383.49	441.2	185.74	475.42		518.49	370.4	295.04	466.29	270.14
9	71.12	156.52	136.68	35.22	69.9		219.49	118.59	200.97	115.74	109.08		501	338.72	467.03	251.15	381.48		419.01	452.2	200.38	488.02	262
11	66.33	142.45	120.32	59.55	81.83		223.26	154.46	271.67	206.75	255.04		683.99	452.73	625.39	349.52	435.45		543.5	458.9	351.77	670.09	373.73
13	93.57	222.97	216.04	128.02	38.38		242.79	143.75	224.73	239.11	137.31		746.92	667.16	592.81	451.3	423.15		624.53	544.77	354.74	678.29	308.37
15	136.68	412.65	142.45	120.9	15.63		238.19	151.73	216.04	256.96	145.72		816.66	777.03	987.79	453	466.29		674.62	645.29	352.81	663.69	325.86
17	140.51	360.87	243.72	148.37			267.58	100.1	222.97	141.15			789.07	788.58	866.46	679.88	405.66		540.15	568.95	503.58	419.3

## Sheet: Figure 2B-D
Tail Length						Tail DNA Percentage						Olive Moment
CAL27			CAL27 A4 KO			CAL27			CAL27 A4 KO			CAL27			CAL27 A4 KO
NT CTRL	CIS 48hr		NT CTRL	CIS 48hr		NT CTRL	CIS 48hr		NT CTRL	CIS 48hr		NT CTRL	CIS 48hr		NT CTRL	CIS 48hr
1	1.8		2.13333	1.53333		1	3.88827		1.30016	4.0869		1	1.54015		6.9442	7.42627
0	1		1.6	3.33333		0.68599	5.15711		1.30016	14.1638		1.3162	3.74353		4.50373	9.94285
0	0.866667		0	2.2		0.276465	0.114767		6.79779	4.52677		0.608577	1.41642		2.60701	11.9957
1.2	0.8		0.266667	2.26667		0.047485	1.25964		8.30444	4.53623		0.037331	4.01744		9.07313	5.81562
0.466667	1.53333		1.66667	1		0.646108	3.26609		4.75176	9.14451		0.744995	0.720828		0.042262	11.8775
0	0.8		0	2.26667		0.404159	1.39932		0.403179	1.9348		0.656658	0.768833		1.58008	3.0843
0	1.86667		0	4.73333		0.480892	2.46296		13.4798	0.416541		1.46626	2.36211		0.136287	11.0234
0.533333	0.8		1.6	4.26667		0.124055	1.42237		4.75176	14.5057		0.856945	4.64268		0.493962	5.07028
0.8	2		0	2.2		1.01129	3.06608		14.4261	1.07257		0.045513	2.69191		0.107226	6.02882
0.666667	0.666667		0.4	4.46667		0.402317	0.50938		2.96312	0.996317		1.01213	2.25497		1.56874	1.13524
0	0.466667		0.133333	2.26667		0.852347	0.772062		1.71521	13.7195		0.938126	1.8242		0.383702	12.1642
0	5		0.4	3.93333		1.22011	9.38078		2.5123	13.9873		0.981217	2.40559		0.081506	10.7859
0.266667	3.93333		0	4.66667		1.13838	4.15587		1.30016	3.87853		0.476132	1.11603		4.33712	10.2633
0.333333	1.33333		0.4	3.8		1.37408	3.16691		0.554394	3.39825		0.648342	3.70659		6.67298	3.65903
0.6	1.4		3.66667	3.93333		0.78006	5.52095		2.04585	1.44016		0.956988	4.22167		9.0673	2.84971
0.533333	3.8		0	1.6		0.605635	1.50229		1.24714	4.25135		0.820631	2.11971		0.817671	16.4533
0.666667	0.866667		0	4.93333		0.824684	5.21068		1.22016	9.49798		0.668612	7.36171		4.33712	8.64191
1.46667	2.26667		3.66667	2.66667		1.75963	1.97543		0.311024	6.24237		0.610562	1.98543		3.33707	11.4819

## Sheet: Figure 2F-H
Tail Length						Tail DNA Percentage						Olive Moment
HN13			HN13 A4 KO			HN13			HN13 A4 KO			HN13			HN13 A4 KO
NT CTRL	CIS 48hr		NT CTRL	CIS 48hr		NT CTRL	CIS 48hr		NT CTRL	CIS 48hr		NT CTRL	CIS 48hr		NT CTRL	CIS 48hr
1	2.5		6.75	3.75		1	4.88515		3.65729	8.0879		1	4.98365		6.21839	10.3415
1	2.5		6.25	4.25		1.53996	2.16536		2.98789	5.13907		1.41673	6.76657		5.68984	4.85366
1.75	4.75		13.25	9.25		1.47035	4.73774		7.8489	4.2238		1.65473	4.83929		19.2172	13.4903
0.25	2.25		12.5	5.25		1.73591	3.38831		6.68739	3.76764		1.62749	4.9965		13.1896	15.6332
0.5	1.5		0.25	12.5		1.35168	3.67849		0.656433	4.95887		1.19725	3.80673		0.044645	7.24916
1.25	3		1	3.5		1.32944	1.54675		0.928119	1.93081		1.93877	8.97715		1.19932	4.78206
0.75	3.75		5.5	5.25		0.838277	1.96177		7.56553	2.32426		0.662425	5.38153		8.74714	4.54749
1	2.25		2.25	9.75		1.78167	2.06845		1.33495	12.7702		0.991871	4.0252		1.9974	7.48356
0.75	3.25		1.75	5		1.08222	1.51277		0.794865	1.65972		1.11888	8.24755		1.29743	4.77395
0	2.25		1.5	6.25		0.810223	5.07677		1.05684	5.92157		1.08483	4.66472		1.5094	5.87839
1.25	2.5		7.5	5		0.865869	1.36775		3.47009	3.51566		2.16288	6.09351		7.31611	1.87328
1	2.75		5.25	4.25		0.996929	3.95637		4.07464	2.34615		2.32865	4.07392		6.65087	7.70091
1	2.25		7.25	5.75		1.76677	3.28804		6.30734	5.1434		1.36461	4.40922		12.4401	4.86856
0.75	5		7	10.25		1.82406	4.04227		3.95091	2.78977		2.83898	9.6105		7.52374	38.0968
0.5	1.75		2.5	5		2.31906	2.96966		3.81218	3.68757		1.6831	5.13595		3.88905	4.17416
1.75	2.5		0.5	5.75		1.90365	3.81043		1.46165	7.33565		1.99893	8.15836		0.994084	5.76828
0.75	5.25		0.25	4.5		1.95942	3.446		1.11608	3.69442		1.36022	3.91808		0.607243	3.97391
1	3.25		0.25	2.5		1	6.31351		0.752855	2.81691		1.46627	5.00355		0.563225	3.95187

[truncated: 50 more sheets: Figure 2J, Figure 2L, Figure 2N, Figure 2P, Figure 2Q, Figure 2R, Figure 3B,D, Figure 3E,F, Figure 3G,H, Figure 4B, Figure 4C, Figure 4D, Figure 4F, Figure 4G, Figure 4H, Figure 4J,L, Figure 4M,N, Figure 4O, Figure 5B, Figure 5C …]
